# Supplementary material for: High-Pressure Supercritical CO2 Extracts of Ganoderma lucidum Fruiting Body and Their Anti-hepatoma Effect Associated With the Ras/Raf/MEK/ERK Signaling Pathway
Source: Front Pharmacol. 2020 Dec 14;11:602702. doi: 10.3389/fphar.2020.602702 (PMC7768272; doi:10.3389/fphar.2020.602702)
Supplement: Supplementary file 1 [file datasheet1.zip]

Archive with 6 entries (6 files):
- SK-Hep1        ERK.jpg
- SK-Hep1       C-Raf, p-C-Raf, MEK(not used).jpg
- SK-Hep1       MEK, p-MEK.jpg
- SK-Hep1       Ras.jpg
- SK-Hep1     p-ERK.jpg
- SK-Hep1  GADPH (MAPK Signaling pathways).jpg
