# Supplementary material for: High-Pressure Supercritical CO2 Extracts of Ganoderma lucidum Fruiting Body and Their Anti-hepatoma Effect Associated With the Ras/Raf/MEK/ERK Signaling Pathway
Source: Front Pharmacol. 2020 Dec 14;11:602702. doi: 10.3389/fphar.2020.602702 (PMC7768272; doi:10.3389/fphar.2020.602702)
Supplement: Supplementary file 2 [file datasheet2.zip]

Archive with 7 entries (7 files):
- SK-Hep1      PARP.jpg
- SK-Hep1   Cleaved Caspas9.jpg
- SK-Hep1 Caspas3.jpg
- SK-Hep1 Caspas7.jpg
- SK-Hep1 Caspas9.jpg
- SK-Hep1 Cleaved PARP.jpg
- SK-Hep1 GADPH(apoptosisú⌐.tif
