# Supplementary material for: High-Pressure Supercritical CO2 Extracts of Ganoderma lucidum Fruiting Body and Their Anti-hepatoma Effect Associated With the Ras/Raf/MEK/ERK Signaling Pathway
Source: Front Pharmacol. 2020 Dec 14;11:602702. doi: 10.3389/fphar.2020.602702 (PMC7768272; doi:10.3389/fphar.2020.602702)
Supplement: Supplementary file 3 [file datasheet3.zip]

Archive with 6 entries (6 files):
- QGY-7703       p-ERK.jpg
- QGY-7703       Ras (the result of 48h was used. In the result, the original band is rotated 180 degrees.jpg
- QGY-7703      p-C-Raf.jpg
- QGY-7703  C-Raf.jpg
- QGY-7703 GADPH (simultaneous used in MAPK Signaling pathways and apoptosis).jpg
- QGY-7703 MEK and p-MEK(On the same membrane), ERK.jpg
